# Supplementary material for: The circadian rhythms regulated by Cx43-signaling in the pathogenesis of Neuromyelitis Optica
Source: Front Immunol. 2023 Jan 16;13:1021703. doi: 10.3389/fimmu.2022.1021703 (PMC9885795; doi:10.3389/fimmu.2022.1021703)
Supplement: Supplementary file 1 [file DataSheet_1.zip]

Archive with 40 entries (33 files):
- Part 1/
- Part 1/ASTs-GFAP-IF/
- Part 1/ASTs-GFAP-IF/Part 1-ASTs-GFAP-IF (1).tif
- Part 1/ASTs-GFAP-IF/Part 1-ASTs-GFAP-IF (2).tif
- Part 1/ASTs-GFAP-IF/Part 1-ASTs-GFAP-IF (3).tif
- Part 1/ASTs-GFAP-IF/Part 1-ASTs-GFAP-IF (4).tif
- Part 1/ASTs-GFAP-IF/Part 1-ASTs-GFAP-IF (5).tif
- Part 1/ELISA/
- Part 1/ELISA/AVP.pzf
- Part 1/ELISA/Glu.pzf
- Part 1/ELISA/Part 1-Elisa-AVP.xls
- Part 1/ELISA/Part 1-Elisa-Glu.xls
- Part 1/ELISA/Part 1-Elisa-VIP.xls
- Part 1/ELISA/VIP.pzf
- Part 1/FACs/
- Part 1/FACs/GFAP ISOTYPE.fcs
- Part 1/FACs/GFAP.fcs
- Part 1/FACs/MAP2 ISOTYPE.fcs
- Part 1/FACs/MAP2.fcs
- Part 1/FACs/Part 1-Positive rate of detection by Flow cytometry.pdf
- Part 1/Neuron MAP2 IF/
- Part 1/Neuron MAP2 IF/Part 1-Neuron-DAPI (5).tif
- Part 1/Neuron MAP2 IF/Part 1-Neuron-MAP2 (1).tif
- Part 1/Neuron MAP2 IF/Part 1-Neuron-MAP2 (2).tif
- Part 1/Neuron MAP2 IF/Part 1-Neuron-MAP2 (3).tif
- Part 1/Neuron MAP2 IF/Part 1-Neuron-MAP2 (4).tif
- Part 1/Neuron MAP2 IF/Part 1-Neuron-MAP2 (5).tif
- Part 1/Neuron MAP2 IF/Part 1-Neuron-Merge (5).tif
- Part 1/Real-time PCR/
- Part 1/Real-time PCR/Amplification Plot-Baml1.jpg
- Part 1/Real-time PCR/Amplification Plot-CLOCK.jpg
- Part 1/Real-time PCR/Amplification Plot-GAPDH.jpg
- Part 1/Real-time PCR/Melt Curve Plot-Bmal1.jpg
- Part 1/Real-time PCR/Melt Curve Plot-CLOCK.jpg
- Part 1/Real-time PCR/Melt Curve Plot-GAPDH.jpg
- Part 1/Real-time PCR/Part 1-Real-time PCR.xls
- Part 1/Real-time PCR/Real-time PCR.pzf
- Part 1/Western Blot/
- Part 1/Western Blot/Part 1-CX43+GAPDH.tif
- Part 1/Western Blot/WB.pzf
