# Supplementary material for: The circadian rhythms regulated by Cx43-signaling in the pathogenesis of Neuromyelitis Optica
Source: Front Immunol. 2023 Jan 16;13:1021703. doi: 10.3389/fimmu.2022.1021703 (PMC9885795; doi:10.3389/fimmu.2022.1021703)
Supplement: Supplementary file 1 [file DataSheet_1.zip › Part 1/ELISA/Part 1-Elisa-Glu.xls]

## Sheet: general information
General Info
Run information
	Session name				LJL
	Session creator				admin
	Run name				LJL
	Run creator				admin
	Run started				2021-07-04 19:23:43+08:00
	Total warnings				0
	Total errors				0
Instrument parameters
	Instrument name				VarioskanFlash
	Instrument version				4.00.53
	Instrument serial number				3001-1355
	Actual instrument temperature				19.5 19.5 19.4
	Dispenser				1 2
	LumiSens module				0943-02
	LumiSens scaling factor				1.237
SW Parameters
	Run Software Version				SkanIt Software 2.4.3 RE for Varioskan Flash
	Current Software Version				SkanIt Software 2.4.3 RE for Varioskan Flash

## Sheet: Photometric1
Photometric1
Plate 1: 1
Sample	1	2	3	4	5	6	7	8	9	10	11	12
A	Un_0001 1/1	Un_0009 1/1	Un_0017 1/1	Un_0025 1/1	Un_0033 1/1	Un_0041 1/1	Un_0049 1/1	Un_0057 1/1	Un_0065 1/1	Un_0073 1/1	Un_0081 1/1	Un_0089 1/1
B	Un_0002 1/1	Un_0010 1/1	Un_0018 1/1	Un_0026 1/1	Un_0034 1/1	Un_0042 1/1	Un_0050 1/1	Un_0058 1/1	Un_0066 1/1	Un_0074 1/1	Un_0082 1/1	Un_0090 1/1
C	Un_0003 1/1	Un_0011 1/1	Un_0019 1/1	Un_0027 1/1	Un_0035 1/1	Un_0043 1/1	Un_0051 1/1	Un_0059 1/1	Un_0067 1/1	Un_0075 1/1	Un_0083 1/1	Un_0091 1/1
D	Un_0004 1/1	Un_0012 1/1	Un_0020 1/1	Un_0028 1/1	Un_0036 1/1	Un_0044 1/1	Un_0052 1/1	Un_0060 1/1	Un_0068 1/1	Un_0076 1/1	Un_0084 1/1	Un_0092 1/1
E	Un_0005 1/1	Un_0013 1/1	Un_0021 1/1	Un_0029 1/1	Un_0037 1/1	Un_0045 1/1	Un_0053 1/1	Un_0061 1/1	Un_0069 1/1	Un_0077 1/1	Un_0085 1/1	Un_0093 1/1
F	Un_0006 1/1	Un_0014 1/1	Un_0022 1/1	Un_0030 1/1	Un_0038 1/1	Un_0046 1/1	Un_0054 1/1	Un_0062 1/1	Un_0070 1/1	Un_0078 1/1	Un_0086 1/1	Un_0094 1/1
G	Un_0007 1/1	Un_0015 1/1	Un_0023 1/1	Un_0031 1/1	Un_0039 1/1	Un_0047 1/1	Un_0055 1/1	Un_0063 1/1	Un_0071 1/1	Un_0079 1/1	Un_0087 1/1	Un_0095 1/1
H	Un_0008 1/1	Un_0016 1/1	Un_0024 1/1	Un_0032 1/1	Un_0040 1/1	Un_0048 1/1	Un_0056 1/1	Un_0064 1/1	Un_0072 1/1	Un_0080 1/1	Un_0088 1/1	Un_0096 1/1
Value	1	2	3	4	5	6	7	8	9	10	11	12
A	0.46473	0.581147	0.498096	0.296938	0.296413	0.305542	0.296821	0.309346	0.302141	####	####	1.88635
B	0.181119	0.175525	0.226905	0.369279	0.387779	0.42831	0.314359	0.257188	0.316623	####	####	1.13424
C	####	####	####	####	####	####	####	####	####	####	####	0.63519
D	####	####	####	####	####	####	####	####	####	####	####	0.3311
E	####	####	####	####	####	####	####	####	####	####	####	0.27214
F	####	####	####	####	####	####	####	####	####	####	####	0.22515
G	####	####	####	####	####	####	####	####	####	####	####	0.19224
H	####	####	####	####	####	####	####	####	####	####	####	0.12408
	standard sample
	con(pg/ml)		OD450
	1000		1.88635
	500		1.13424
	250		0.63519
	125		0.3311
	62.5		0.27214
	31.2		0.22515
	15.6		0.19224
	0		0.12408
	0.71	0.178	0.729
	0.666	0.356	0.691
	0.552	0.468
	0.573	0.197
	0.727	0.411
	0.663	0.641
	0.392	0.647
	0.351	0.644

## Sheet: analysis data
			Glu
	分组	OD450	Concentration (pg/mg)
ASTs	Blank	0.46473	169.017
		0.581147	233.693
		0.498096	187.553
	TAT-Gap10	0.296938	75.7991
		0.296413	75.5073
		0.305542	80.5789
	DQP1105	0.296821	75.7337
		0.309346	82.6924
		0.302141	78.6897
	NMO	0.181119	11.455
		0.175525	8.34697
		0.226905	36.8917
	NMO-Linoleic acid	0.369279	115.988
		0.387779	126.266
		0.42831	148.783
	NMO+Glu	0.314359	85.4774
		0.257188	53.7153
		0.316623	86.7348
