# Supplementary material for: The circadian rhythms regulated by Cx43-signaling in the pathogenesis of Neuromyelitis Optica
Source: Front Immunol. 2023 Jan 16;13:1021703. doi: 10.3389/fimmu.2022.1021703 (PMC9885795; doi:10.3389/fimmu.2022.1021703)
Supplement: Supplementary file 1 [file DataSheet_1.zip › Part 1/ELISA/Part 1-Elisa-VIP.xls]

## Sheet: general information
General Info
Run information
	Session name				LJL
	Session creator				admin
	Run name				LJL
	Run creator				admin
	Run started				2021-7-5 19:54:34+08:00
	Total warnings				0
	Total errors				0
Instrument parameters
	Instrument name				VarioskanFlash
	Instrument version				4.00.53
	Instrument serial number				3001-1355
	Actual instrument temperature				19.5 19.5 19.4
	Dispenser				1 2
	LumiSens module				0943-02
	LumiSens scaling factor				1.237
SW Parameters
	Run Software Version				SkanIt Software 2.4.3 RE for Varioskan Flash
	Current Software Version				SkanIt Software 2.4.3 RE for Varioskan Flash

## Sheet: Photometric1
Photometric1
Plate 1: 1
Sample	1	2	3	4	5	6	7	8	9	10	11	12
A	Un_0001 1/1	Un_0009 1/1	Un_0017 1/1	Un_0025 1/1	Un_0033 1/1	Un_0041 1/1	Un_0049 1/1	Un_0057 1/1	Un_0065 1/1	Un_0073 1/1	Un_0081 1/1	Un_0089 1/1
B	Un_0002 1/1	Un_0010 1/1	Un_0018 1/1	Un_0026 1/1	Un_0034 1/1	Un_0042 1/1	Un_0050 1/1	Un_0058 1/1	Un_0066 1/1	Un_0074 1/1	Un_0082 1/1	Un_0090 1/1
C	Un_0003 1/1	Un_0011 1/1	Un_0019 1/1	Un_0027 1/1	Un_0035 1/1	Un_0043 1/1	Un_0051 1/1	Un_0059 1/1	Un_0067 1/1	Un_0075 1/1	Un_0083 1/1	Un_0091 1/1
D	Un_0004 1/1	Un_0012 1/1	Un_0020 1/1	Un_0028 1/1	Un_0036 1/1	Un_0044 1/1	Un_0052 1/1	Un_0060 1/1	Un_0068 1/1	Un_0076 1/1	Un_0084 1/1	Un_0092 1/1
E	Un_0005 1/1	Un_0013 1/1	Un_0021 1/1	Un_0029 1/1	Un_0037 1/1	Un_0045 1/1	Un_0053 1/1	Un_0061 1/1	Un_0069 1/1	Un_0077 1/1	Un_0085 1/1	Un_0093 1/1
F	Un_0006 1/1	Un_0014 1/1	Un_0022 1/1	Un_0030 1/1	Un_0038 1/1	Un_0046 1/1	Un_0054 1/1	Un_0062 1/1	Un_0070 1/1	Un_0078 1/1	Un_0086 1/1	Un_0094 1/1
G	Un_0007 1/1	Un_0015 1/1	Un_0023 1/1	Un_0031 1/1	Un_0039 1/1	Un_0047 1/1	Un_0055 1/1	Un_0063 1/1	Un_0071 1/1	Un_0079 1/1	Un_0087 1/1	Un_0095 1/1
H	Un_0008 1/1	Un_0016 1/1	Un_0024 1/1	Un_0032 1/1	Un_0040 1/1	Un_0048 1/1	Un_0056 1/1	Un_0064 1/1	Un_0072 1/1	Un_0080 1/1	Un_0088 1/1	Un_0096 1/1
Value	1	2	3	4	5	6	7	8	9	10	11	12
A	1.64367	0.349653	0.368292	0.351181	0.240853	0.282173	0.335133	0.266827	0.215996	0.314347	0.163655	0.183517
B	0.86092	0.189848	0.439399	0.394247	0.379706	0.409684	0.417916	0.407943	####	####	####	####
C	0.471544	####	####	####	####	####	####	####	####	####	####	####
D	0.309249	####	####	####	####	####	####	####	####	####	####	####
E	0.201488	####	####	####	####	####	####	####	####	####	####	####
F	0.115718	####	####	####	####	####	####	####	####	####	####	####
G	0.05828	####	####	####	####	####	####	####	####	####	####	####
H	0.030376	####	####	####	####	####	####	####	####	####	####	####
	standard sample
	con(pg/ml)		OD450
	500		1.64367
	250		0.86092
	125		0.471544
	62.5		0.309249
	31.26		0.201488
	16.75		0.115718
	8.37		0.05828
	0		0.030376

## Sheet: analysis data
			VIP
	分组	OD450	Concentration (pg/mg)
ASTs	Blank	0.349653	88.0493
		0.368292	94.0619
		0.351181	88.5424
	TAT-Gap10	0.240853	52.9525
		0.282173	66.2816
		0.335133	83.3653
	DQP1105	0.266827	61.3313
		0.215996	44.9342
		0.314347	76.6602
	NMO	0.163655	28.0502
		0.183517	34.4571
		0.189848	36.4995
	NMO-Linoleic acid	0.439399	117
		0.394247	102.435
		0.379706	97.744
	NMO+Glu	0.409684	107.414
		0.417916	110.07
		0.407943	106.852
