# Supplementary material for: The circadian rhythms regulated by Cx43-signaling in the pathogenesis of Neuromyelitis Optica
Source: Front Immunol. 2023 Jan 16;13:1021703. doi: 10.3389/fimmu.2022.1021703 (PMC9885795; doi:10.3389/fimmu.2022.1021703)
Supplement: Supplementary file 1 [file DataSheet_1.zip › Part 1/Real-time PCR/Part 1-Real-time PCR.xls]

## Sheet: qPCR
			Ct						△ CT					△△ CT					2^(-△△ CT)					Normalized 2 - △ CT
			CLOCK	Bmal1	GAPDH				CLOCK	Bmal1				CLOCK	Bmal1				CLOCK	Bmal1				CLOCK	Bmal1
	细胞	分组	复孔1	复孔1	复孔1		细胞	分组	复孔1	复孔1		细胞	分组	复孔1	复孔1		细胞	分组	复孔1	复孔1		细胞	分组	复孔1	复孔1
	ASTs	Blank	28.7394	27.2921	16.872		ASTs	Blank	11.8674	10.4201		ASTs	Blank	0	0		ASTs	Blank	0.000267639	0.000729855		ASTs	Blank	1.1358	0.992136
			28.9724	27.2923	16.6677				12.3048	10.6246				0.437329	0.204494				0.000197652	0.000633399				0.838787	0.861018
			29.1755	27.3716	17.1606				12.0149	10.211				0.147496	-0.209061				0.000241629	0.000843665				1.02542	1.14685
		TAT-Gap10	29.0488	27.5952	16.0352			TAT-Gap10	13.0136	11.56			TAT-Gap10	1.1462	1.13994			TAT-Gap10	0.000120923	0.000331192			TAT-Gap10	0.513167	0.45021
			29.0172	27.6076	16.1981				12.8192	11.4096				0.951759	0.989479				0.00013837	0.000367599				0.587209	0.499699
			29.7206	28.1222	16.5807				13.1399	11.5414				1.27245	1.12134				0.000110791	0.000335491				0.470169	0.456053
		DQP1105	29.0839	26.6285	16.115			DQP1105	12.9689	10.5135			DQP1105	1.1015	0.0933863			DQP1105	0.000124728	0.000684108			DQP1105	0.529317	0.929949
			30.0208	27.5241	16.955				13.0658	10.5692				1.19842	0.149063				0.000116625	0.000658209				0.494927	0.894744
			29.1607	26.2219	16.2766				12.8841	9.94533				1.01667	-0.474771				0.000132282	0.00101428				0.561375	1.37877
		NMO	30.2355	28.7208	16.542			NMO	13.6935	12.1788			NMO	1.82612	1.75869			NMO	7.54802e-05	0.000215684			NMO	0.32032	0.293193
			30.9275	29.3381	17.2068				13.7207	12.1313				1.85323	1.71117				7.40751e-05	0.000222907				0.314357	0.303011
			30.2749	28.8817	16.6545				13.6205	12.2272				1.75305	1.80711				7.94017e-05	0.000208566				0.336962	0.283516
		NMO-Linoleic acid	29.6727	28.0743	16.8048			NMO-Linoleic acid	12.8679	11.2695			NMO-Linoleic acid	1.00045	0.849436			NMO-Linoleic acid	0.000133778	0.000405071			NMO-Linoleic acid	0.567722	0.550637
			29.3975	27.4537	16.3952				13.0023	11.0585				1.13492	0.6384				0.000121872	0.000468877				0.517196	0.637373
			29.4778	28.0349	16.7485				12.7293	11.2863				0.861828	0.866234				0.00014727	0.000400382				0.624978	0.544263
		NMO+Glu	30.3096	29.4934	17.3654			NMO+Glu	12.9443	12.128			NMO+Glu	1.07684	1.70788			NMO+Glu	0.000126878	0.000223416			NMO+Glu	0.538442	0.303703
			29.6174	29.3262	16.7426				12.8748	12.5836				1.00741	2.16353				0.000133134	0.00016291				0.564989	0.221454
			29.9865	29.6867	17.2782				12.7084	12.4085				0.84095	1.98843				0.000149416	0.000183933				0.634088	0.250031
