# Supplementary material for: The circadian rhythms regulated by Cx43-signaling in the pathogenesis of Neuromyelitis Optica
Source: Front Immunol. 2023 Jan 16;13:1021703. doi: 10.3389/fimmu.2022.1021703 (PMC9885795; doi:10.3389/fimmu.2022.1021703)
Supplement: Supplementary file 2 [file DataSheet_2.zip]

Archive with 21 entries (17 files):
- Part 2/
- Part 2/ELISA/
- Part 2/ELISA/AVP.pzfx
- Part 2/ELISA/Glu.pzfx
- Part 2/ELISA/Part 2-Elisa-AVP.xls
- Part 2/ELISA/Part 2-Elisa-Glu.xls
- Part 2/ELISA/Part 2-Elisa-VIP.xls
- Part 2/ELISA/VIP.pzfx
- Part 2/Real-time PCR/
- Part 2/Real-time PCR/Amplification Plot-Bmal1.jpg
- Part 2/Real-time PCR/Amplification Plot-Clock.jpg
- Part 2/Real-time PCR/Amplification Plot-GAPDH.jpg
- Part 2/Real-time PCR/Bmal1.pzfx
- Part 2/Real-time PCR/Clock.pzfx
- Part 2/Real-time PCR/Melt Curve Plot-Bmal1.jpg
- Part 2/Real-time PCR/Melt Curve Plot-Clock.jpg
- Part 2/Real-time PCR/Melt Curve Plot-GAPDH.jpg
- Part 2/Real-time PCR/Part 2-Real-time PCR.xls
- Part 2/Western Blot/
- Part 2/Western Blot/Part 2-Western Blot.tif
- Part 2/Western Blot/WB.pzfx
