# Supplementary material for: The circadian rhythms regulated by Cx43-signaling in the pathogenesis of Neuromyelitis Optica
Source: Front Immunol. 2023 Jan 16;13:1021703. doi: 10.3389/fimmu.2022.1021703 (PMC9885795; doi:10.3389/fimmu.2022.1021703)
Supplement: Supplementary file 2 [file DataSheet_2.zip › Part 2/ELISA/Part 2-Elisa-Glu.xls]

## Sheet: general information
General Info
Run information
	Session name				LJL
	Session creator				admin
	Run name				LJL
	Run creator				admin
	Run started				2021-10-24 12:32:13+08:00
	Total warnings				0
	Total errors				0
Instrument parameters
	Instrument name				VarioskanFlash
	Instrument version				4.00.53
	Instrument serial number				3001-1355
	Actual instrument temperature				19.5 19.5 19.4
	Dispenser				1 2
	LumiSens module				0943-02
	LumiSens scaling factor				1.237
SW Parameters
	Run Software Version				SkanIt Software 2.4.3 RE for Varioskan Flash
	Current Software Version				SkanIt Software 2.4.3 RE for Varioskan Flash

## Sheet: Photometric1
Photometric1
Plate 1: 1
Sample	1	2	3	4	5	6	7	8	9	10	11	12
A	Un_0001 1/1	Un_0009 1/1	Un_0017 1/1	Un_0025 1/1	Un_0033 1/1	Un_0041 1/1	Un_0049 1/1	Un_0057 1/1	Un_0065 1/1	Un_0073 1/1	Un_0081 1/1	Un_0089 1/1
B	Un_0002 1/1	Un_0010 1/1	Un_0018 1/1	Un_0026 1/1	Un_0034 1/1	Un_0042 1/1	Un_0050 1/1	Un_0058 1/1	Un_0066 1/1	Un_0074 1/1	Un_0082 1/1	Un_0090 1/1
C	Un_0003 1/1	Un_0011 1/1	Un_0019 1/1	Un_0027 1/1	Un_0035 1/1	Un_0043 1/1	Un_0051 1/1	Un_0059 1/1	Un_0067 1/1	Un_0075 1/1	Un_0083 1/1	Un_0091 1/1
D	Un_0004 1/1	Un_0012 1/1	Un_0020 1/1	Un_0028 1/1	Un_0036 1/1	Un_0044 1/1	Un_0052 1/1	Un_0060 1/1	Un_0068 1/1	Un_0076 1/1	Un_0084 1/1	Un_0092 1/1
E	Un_0005 1/1	Un_0013 1/1	Un_0021 1/1	Un_0029 1/1	Un_0037 1/1	Un_0045 1/1	Un_0053 1/1	Un_0061 1/1	Un_0069 1/1	Un_0077 1/1	Un_0085 1/1	Un_0093 1/1
F	Un_0006 1/1	Un_0014 1/1	Un_0022 1/1	Un_0030 1/1	Un_0038 1/1	Un_0046 1/1	Un_0054 1/1	Un_0062 1/1	Un_0070 1/1	Un_0078 1/1	Un_0086 1/1	Un_0094 1/1
G	Un_0007 1/1	Un_0015 1/1	Un_0023 1/1	Un_0031 1/1	Un_0039 1/1	Un_0047 1/1	Un_0055 1/1	Un_0063 1/1	Un_0071 1/1	Un_0079 1/1	Un_0087 1/1	Un_0095 1/1
H	Un_0008 1/1	Un_0016 1/1	Un_0024 1/1	Un_0032 1/1	Un_0040 1/1	Un_0048 1/1	Un_0056 1/1	Un_0064 1/1	Un_0072 1/1	Un_0080 1/1	Un_0088 1/1	Un_0096 1/1
Value	1	2	3	4	5	6	7	8	9	10	11	12
A	0.517047	0.567857	0.523914	0.285115	0.269535	0.264074	0.360344	0.398509	0.230338	0.203378	####	1.88635
B	0.190938	0.256071	0.360153	0.370114	0.395818	0.364137	0.291024	0.278009	0.286586	0.163664	####	1.13424
C	0.194538	0.208504	0.221617	0.320512	0.267606	0.225882	0.177785	0.27232	0.176806	0.248212	####	0.63519
D	0.161792	0.236857	0.292818	0.235552	0.203841	0.284553	####	####	####	####	####	0.3311
E	####	####	####	####	####	####	####	####	####	####	####	0.27214
F	####	####	####	####	####	####	####	####	####	####	####	0.22515
G	####	####	####	####	####	####	####	####	####	####	####	0.19224
H	####	####	####	####	####	####	####	####	####	####	####	0.12408
	standard sample
	con(pg/ml)		OD450
	1000		1.88635
	500		1.13424
	250		0.63519
	125		0.3311
	62.5		0.27214
	31.2		0.22515
	15.6		0.19224
	0		0.12408

## Sheet: analysis data
			Glu
	分组	OD450	Concentration (pg/mg)
ASTs-Ad-sh-NC	Blank	0.517047	198.082
		0.567857	226.31
		0.523914	201.897
	TAT-Gap10	0.285115	69.2305
		0.269535	60.5749
		0.264074	57.5413
	DQP1105	0.360344	111.024
		0.398509	132.227
		0.230338	38.7991
	NMO	0.203378	23.8213
		0.190938	16.9099
		0.256071	53.0948
	NMO-Linoleic acid	0.360153	110.918
		0.370114	116.452
		0.395818	130.732
	NMO+Glu	0.364137	113.132
		0.291024	72.5134
		0.278009	65.283
ASTs-Ad-sh-Bmal1	Blank	0.286586	70.0479
		0.163664	1.75756
		0.194538	18.91
	TAT-Gap10	0.208504	26.6691
		0.221617	33.9541
		0.320512	88.8953
	DQP1105	0.267606	59.5032
		0.225882	36.3233
		0.177785	9.60302
	NMO	0.27232	62.122
		0.176806	9.05881
		0.248212	48.729
	NMO-Linoleic acid	0.161792	0.71767
		0.236857	42.4208
		0.292818	73.5098
	NMO+Glu	0.235552	41.6956
		0.203841	24.0784
		0.284553	68.9183
