# Supplementary material for: The circadian rhythms regulated by Cx43-signaling in the pathogenesis of Neuromyelitis Optica
Source: Front Immunol. 2023 Jan 16;13:1021703. doi: 10.3389/fimmu.2022.1021703 (PMC9885795; doi:10.3389/fimmu.2022.1021703)
Supplement: Supplementary file 2 [file DataSheet_2.zip › Part 2/ELISA/Part 2-Elisa-VIP.xls]

## Sheet: general information
General Info
Run information
	Session name				LJL
	Session creator				admin
	Run name				LJL
	Run creator				admin
	Run started				2021-11-5 11:32:11+08:00
	Total warnings				0
	Total errors				0
Instrument parameters
	Instrument name				VarioskanFlash
	Instrument version				4.00.53
	Instrument serial number				3001-1355
	Actual instrument temperature				19.5 19.5 19.4
	Dispenser				1 2
	LumiSens module				0943-02
	LumiSens scaling factor				1.237
SW Parameters
	Run Software Version				SkanIt Software 2.4.3 RE for Varioskan Flash
	Current Software Version				SkanIt Software 2.4.3 RE for Varioskan Flash

## Sheet: Photometric1
Photometric1
Plate 1: 1
Sample	1	2	3	4	5	6	7	8	9	10	11	12
A	Un_0001 1/1	Un_0009 1/1	Un_0017 1/1	Un_0025 1/1	Un_0033 1/1	Un_0041 1/1	Un_0049 1/1	Un_0057 1/1	Un_0065 1/1	Un_0073 1/1	Un_0081 1/1	Un_0089 1/1
B	Un_0002 1/1	Un_0010 1/1	Un_0018 1/1	Un_0026 1/1	Un_0034 1/1	Un_0042 1/1	Un_0050 1/1	Un_0058 1/1	Un_0066 1/1	Un_0074 1/1	Un_0082 1/1	Un_0090 1/1
C	Un_0003 1/1	Un_0011 1/1	Un_0019 1/1	Un_0027 1/1	Un_0035 1/1	Un_0043 1/1	Un_0051 1/1	Un_0059 1/1	Un_0067 1/1	Un_0075 1/1	Un_0083 1/1	Un_0091 1/1
D	Un_0004 1/1	Un_0012 1/1	Un_0020 1/1	Un_0028 1/1	Un_0036 1/1	Un_0044 1/1	Un_0052 1/1	Un_0060 1/1	Un_0068 1/1	Un_0076 1/1	Un_0084 1/1	Un_0092 1/1
E	Un_0005 1/1	Un_0013 1/1	Un_0021 1/1	Un_0029 1/1	Un_0037 1/1	Un_0045 1/1	Un_0053 1/1	Un_0061 1/1	Un_0069 1/1	Un_0077 1/1	Un_0085 1/1	Un_0093 1/1
F	Un_0006 1/1	Un_0014 1/1	Un_0022 1/1	Un_0030 1/1	Un_0038 1/1	Un_0046 1/1	Un_0054 1/1	Un_0062 1/1	Un_0070 1/1	Un_0078 1/1	Un_0086 1/1	Un_0094 1/1
G	Un_0007 1/1	Un_0015 1/1	Un_0023 1/1	Un_0031 1/1	Un_0039 1/1	Un_0047 1/1	Un_0055 1/1	Un_0063 1/1	Un_0071 1/1	Un_0079 1/1	Un_0087 1/1	Un_0095 1/1
H	Un_0008 1/1	Un_0016 1/1	Un_0024 1/1	Un_0032 1/1	Un_0040 1/1	Un_0048 1/1	Un_0056 1/1	Un_0064 1/1	Un_0072 1/1	Un_0080 1/1	Un_0088 1/1	Un_0096 1/1
Value	1	2	3	4	5	6	7	8	9	10	11	12
A	1.64367	####	####	####	####	####	####	####	####	####	####	####
B	0.86092	####	####	####	####	####	####	####	####	####	####	####
C	0.471544	0.298326	0.36807	0.353918	0.251582	0.265041	0.347125	0.286675	0.252214	0.321147	0.158964	0.207298
D	0.309249	0.174002	0.466694	0.383329	0.397208	0.365001	0.419595	0.471927	0.20216	0.209393	0.197018	0.218084
E	0.201488	0.215299	0.220471	0.165606	0.211236	0.183664	0.189093	0.202565	0.198898	0.175212	0.203438	0.214092
F	0.115718	0.238742	0.201428	0.172425	####	####	####	####	####	####	####	####
G	0.05828	####	####	####	####	####	####	####	####	####	####	####
H	0.030376	####	####	####	####	####	####	####	####	####	####	####
	standard sample
	con(pg/ml)		OD450
	500		1.64367
	250		0.86092
	125		0.471544
	62.5		0.309249
	31.26		0.201488
	16.75		0.115718
	8.37		0.05828
	0		0.030376

## Sheet: analysis data
			VIP
	分组	OD450	Concentration (pg/mg)
ASTs-Ad-sh-NC	Blank	0.298326	71.4922
		0.36807	93.9904
		0.353918	89.4252
	TAT-Gap10	0.251582	56.4137
		0.265041	60.7553
		0.347125	87.2337
	DQP1105	0.286675	67.7339
		0.252214	56.6175
		0.321147	78.854
	NMO	0.158964	26.5369
		0.207298	42.1285
		0.174002	31.3879
	NMO-Linoleic acid	0.466694	125.805
		0.383329	98.9127
		0.397208	103.39
	NMO+Glu	0.365001	93.0003
		0.419595	110.611
		0.471927	127.492
ASTs-Ad-sh-Bmal1	Blank	0.20216	40.4708
		0.209393	42.8041
		0.197018	38.8123
	TAT-Gap10	0.218084	45.6079
		0.215299	44.7092
		0.220471	46.3778
	DQP1105	0.165606	28.6794
		0.211236	43.3987
		0.183664	34.5044
	NMO	0.189093	36.2557
		0.202565	40.6015
		0.198898	39.4187
	NMO-Linoleic acid	0.175212	31.7779
		0.203438	40.8832
		0.214092	44.3199
	NMO+Glu	0.238742	52.2717
		0.201428	40.2349
		0.172425	30.879
