# Supplementary material for: The circadian rhythms regulated by Cx43-signaling in the pathogenesis of Neuromyelitis Optica
Source: Front Immunol. 2023 Jan 16;13:1021703. doi: 10.3389/fimmu.2022.1021703 (PMC9885795; doi:10.3389/fimmu.2022.1021703)
Supplement: Supplementary file 2 [file DataSheet_2.zip › Part 2/Real-time PCR/Part 2-Real-time PCR.xls]

## Sheet: qPCR
			Ct						△ CT					△△ CT					2^(-△△ CT)					Normalized 2 - △ CT
			CLOCK	Bmal1	GAPDH				CLOCK	Bmal1				CLOCK	Bmal1				CLOCK	Bmal1				CLOCK	Bmal1
	细胞	分组	复孔1	复孔1	复孔1		细胞	分组	复孔1	复孔1		细胞	分组	复孔1	复孔1		细胞	分组	复孔1	复孔1		细胞	分组	复孔1	复孔1
	ASTs+Ad-sh-NC	Blank	31.2879	30.6523	22.4502		ASTs+Ad-sh-NC	Blank	8.83765	8.20213		ASTs+Ad-sh-NC	Blank	0	0		ASTs+Ad-sh-NC	Blank	0.00218576	0.00339557		ASTs+Ad-sh-NC	Blank	1.12451	1.08781
			30.9885	30.3135	21.9463				9.04217	8.36717				0.204516	0.165037				0.00189687	0.00302853				0.975882	0.970226
			31.11	30.3602	21.9504				9.15958	8.40982				0.321925	0.207687				0.00174861	0.0029403				0.899609	0.941963
		TAT-Gap10	32.4362	31.4159	21.8013			TAT-Gap10	10.6348	9.6146			TAT-Gap10	1.7972	1.41246			TAT-Gap10	0.000628914	0.00127561			TAT-Gap10	0.323558	0.408657
			31.952	31.2232	22.1742				9.77777	9.049				0.940123	0.846869				0.00113919	0.0018879				0.586081	0.604812
			32.2286	31.1264	21.656				10.5725	9.47037				1.73488	1.26824				0.000656674	0.00140973				0.33784	0.451623
		DQP1105	31.9522	30.5464	22.0403			DQP1105	9.91192	8.50607			DQP1105	1.07427	0.303936			DQP1105	0.00103804	0.00275054			DQP1105	0.534043	0.88117
			33.5541	30.7252	22.3246				11.2294	8.40058				2.39179	0.198453				0.000416488	0.00295918				0.214271	0.948011
			32.0214	30.6379	21.9382				10.0832	8.69969				1.24556	0.497559				0.000921828	0.00240509				0.474254	0.770501
		NMO	33.0866	31.4322	22.0925			NMO	10.9941	9.33973			NMO	2.15649	1.1376			NMO	0.000490268	0.00154334			NMO	0.252229	0.494429
			34.0445	32.4763	22.1754				11.869	10.3009				3.03138	2.09878				0.000267341	0.000792715				0.137539	0.253956
			33.3763	31.819	22.1092				11.2671	9.70973				2.42941	1.5076				0.000405766	0.00119421				0.208755	0.382579
		NMO-Linoleic acid	32.7414	30.758	21.8207			NMO-Linoleic acid	10.9207	8.93735			NMO-Linoleic acid	2.08305	0.735219			NMO-Linoleic acid	0.000515872	0.00203981			NMO-Linoleic acid	0.265401	0.653478
			32.4092	30.9295	22.4043				10.0048	8.5252				1.16719	0.323072				0.000973292	0.0027143				0.50073	0.86956
			31.9635	31.2491	22.2427				9.72085	9.00647				0.883195	0.804337				0.00118504	0.00194439				0.60967	0.622909
		NMO+Glu	31.3798	32.4312	21.7766			NMO+Glu	9.60311	10.6545			NMO+Glu	0.765458	2.45238			NMO+Glu	0.00128581	0.000620399			NMO+Glu	0.661511	0.198752
			31.9338	31.9447	22.1833				9.75048	9.76141				0.912824	1.55928				0.00116095	0.00115218				0.597276	0.369116
			32.9235	32.5946	22.2162				10.7073	10.3784				1.86962	2.17628				0.000598121	0.000751256				0.307716	0.240674
	ASTs+Ad-sh-Bmal1	Blank	32.6369	32.1169	22.5638		ASTs+Ad-sh-Bmal1	Blank	10.0732	9.5531		ASTs+Ad-sh-Bmal1	Blank	1.23553	1.35097		ASTs+Ad-sh-Bmal1	Blank	0.000928263	0.00133116		ASTs+Ad-sh-Bmal1	Blank	0.477565	0.426452
			32.3152	32.1085	21.6822				10.633	10.4263				1.79534	2.22413				0.000629724	0.000726744				0.323975	0.232821
			32.1686	31.9669	22.0631				10.1054	9.90377				1.26777	1.70164				0.00090775	0.00104392				0.467011	0.334434
		TAT-Gap10	32.1944	32.0456	22.087			TAT-Gap10	10.1074	9.95862			TAT-Gap10	1.26973	1.75649			TAT-Gap10	0.000906517	0.00100498			TAT-Gap10	0.466377	0.321957
			32.4082	31.6291	21.6635				10.7446	9.96551				1.90699	1.76338				0.00058283	0.00100019				0.299849	0.320423
			32.5546	32.0891	22.0808				10.4738	10.0083				1.63615	1.8062				0.000703189	0.000970939				0.36177	0.311052
		DQP1105	32.1451	32.153	22.3423			DQP1105	9.80275	9.81071			DQP1105	0.9651	1.60858			DQP1105	0.00111964	0.00111348			DQP1105	0.576022	0.356717
			32.9789	32.0903	22.1027				10.8762	9.98754				2.0385	1.78541				0.000532049	0.000985034				0.273724	0.315568
			32.2042	32.1417	21.8456				10.3586	10.2961				1.52097	2.09399				0.000761629	0.000795349				0.391836	0.2548
		NMO	32.8896	31.7954	22.5709			NMO	10.3187	9.22447			NMO	1.48105	1.02234			NMO	0.000783001	0.0016717			NMO	0.402831	0.535549
			34.2602	32.0425	21.8563				12.4039	10.1862				3.56628	1.98409				0.000184521	0.000858304				0.0949306	0.274968
			33.1533	31.829	21.8981				11.2553	9.93095				2.41761	1.72882				0.000409099	0.00102444				0.210469	0.328191
		NMO-Linoleic acid	32.7603	32.0379	22.0391			NMO-Linoleic acid	10.7211	9.9988			NMO-Linoleic acid	1.88347	1.79667			NMO-Linoleic acid	0.000592406	0.000977375			NMO-Linoleic acid	0.304776	0.313114
			32.3504	31.8188	21.7818				10.5687	10.037				1.73101	1.83485				0.000658438	0.000951845				0.338747	0.304935
			32.6006	32.2287	21.9924				10.6081	10.2362				1.77045	2.03409				0.000640681	0.000829069				0.329612	0.265603
		NMO+Glu	33.7059	31.8085	22.1945			NMO+Glu	11.5115	9.61407			NMO+Glu	2.67381	1.41194			NMO+Glu	0.000342535	0.00127608			NMO+Glu	0.176224	0.408807
			32.7365	31.9743	21.7245				11.0121	10.2498				2.17441	2.04772				0.000484216	0.000821274				0.249115	0.263105
			33.1909	31.977	22.1114				11.0795	9.86562				2.24186	1.66348				0.000462097	0.0010719				0.237736	0.343396
