# Supplementary material for: The circadian rhythms regulated by Cx43-signaling in the pathogenesis of Neuromyelitis Optica
Source: Front Immunol. 2023 Jan 16;13:1021703. doi: 10.3389/fimmu.2022.1021703 (PMC9885795; doi:10.3389/fimmu.2022.1021703)
Supplement: Supplementary file 3 [file DataSheet_3.zip]

Archive with 16 entries (12 files):
- Part 3/
- Part 3/ELISA/
- Part 3/ELISA/AVP.pzfx
- Part 3/ELISA/Glu.pzfx
- Part 3/ELISA/Part 3-Elisa-AVP.xls
- Part 3/ELISA/Part 3-Elisa-Glu.xls
- Part 3/ELISA/Part 3-Elisa-VIP.xls
- Part 3/ELISA/VIP.pzfx
- Part 3/Real-time PCR/
- Part 3/Real-time PCR/Part 3-Real-time PCR.xls
- Part 3/Real-time PCR/Real-time PCR-Bmal1.pzfx
- Part 3/Real-time PCR/Real-time PCR-Clock.pzfx
- Part 3/Western Blot/
- Part 3/Western Blot/Part 3-CX43 Western Blot original membrane.tif
- Part 3/Western Blot/Part 3-Western Blot.xls
- Part 3/Western Blot/WB-CX43.pzfx
