# Supplementary material for: The circadian rhythms regulated by Cx43-signaling in the pathogenesis of Neuromyelitis Optica
Source: Front Immunol. 2023 Jan 16;13:1021703. doi: 10.3389/fimmu.2022.1021703 (PMC9885795; doi:10.3389/fimmu.2022.1021703)
Supplement: Supplementary file 3 [file DataSheet_3.zip › Part 3/ELISA/Part 3-Elisa-AVP.xls]

## Sheet: general information
General Info
Run information
	Session name				SK
	Session creator				admin
	Run name				SK
	Run creator				admin
	Run started				2021-12-25 13:34:46+08:00
	Total warnings				0
	Total errors				0
Instrument parameters
	Instrument name				VarioskanFlash
	Instrument version				4.00.53
	Instrument serial number				3001-1355
	Actual instrument temperature				19.5 19.5 19.4
	Dispenser				1 2
	LumiSens module				0943-02
	LumiSens scaling factor				1.237
SW Parameters
	Run Software Version				SkanIt Software 2.4.3 RE for Varioskan Flash
	Current Software Version				SkanIt Software 2.4.3 RE for Varioskan Flash

## Sheet: Photometric1
Photometric1
Plate 1: 1
Sample	1	2	3	4	5	6	7	8	9	10	11	12
A	Un_0001 1/1	Un_0009 1/1	Un_0017 1/1	Un_0025 1/1	Un_0033 1/1	Un_0041 1/1	Un_0049 1/1	Un_0057 1/1	Un_0065 1/1	Un_0073 1/1	Un_0081 1/1	Un_0089 1/1
B	Un_0002 1/1	Un_0010 1/1	Un_0018 1/1	Un_0026 1/1	Un_0034 1/1	Un_0042 1/1	Un_0050 1/1	Un_0058 1/1	Un_0066 1/1	Un_0074 1/1	Un_0082 1/1	Un_0090 1/1
C	Un_0003 1/1	Un_0011 1/1	Un_0019 1/1	Un_0027 1/1	Un_0035 1/1	Un_0043 1/1	Un_0051 1/1	Un_0059 1/1	Un_0067 1/1	Un_0075 1/1	Un_0083 1/1	Un_0091 1/1
D	Un_0004 1/1	Un_0012 1/1	Un_0020 1/1	Un_0028 1/1	Un_0036 1/1	Un_0044 1/1	Un_0052 1/1	Un_0060 1/1	Un_0068 1/1	Un_0076 1/1	Un_0084 1/1	Un_0092 1/1
E	Un_0005 1/1	Un_0013 1/1	Un_0021 1/1	Un_0029 1/1	Un_0037 1/1	Un_0045 1/1	Un_0053 1/1	Un_0061 1/1	Un_0069 1/1	Un_0077 1/1	Un_0085 1/1	Un_0093 1/1
F	Un_0006 1/1	Un_0014 1/1	Un_0022 1/1	Un_0030 1/1	Un_0038 1/1	Un_0046 1/1	Un_0054 1/1	Un_0062 1/1	Un_0070 1/1	Un_0078 1/1	Un_0086 1/1	Un_0094 1/1
G	Un_0007 1/1	Un_0015 1/1	Un_0023 1/1	Un_0031 1/1	Un_0039 1/1	Un_0047 1/1	Un_0055 1/1	Un_0063 1/1	Un_0071 1/1	Un_0079 1/1	Un_0087 1/1	Un_0095 1/1
H	Un_0008 1/1	Un_0016 1/1	Un_0024 1/1	Un_0032 1/1	Un_0040 1/1	Un_0048 1/1	Un_0056 1/1	Un_0064 1/1	Un_0072 1/1	Un_0080 1/1	Un_0088 1/1	Un_0096 1/1
Value	1	2	3	4	5	6	7	8	9	10	11	12
A	1.969	0.310005	0.313094	0.284164	0.237422	0.253482	0.229681	0.274154	0.284056	0.259687	0.258608	0.266686
B	1.136	0.25951	0.297832	0.267192	0.251865	0.31333	0.289201	0.222658	0.305991	0.259095	0.295521	0.214218
C	0.685	0.238807	0.265809	0.205895	0.190075	0.176177	0.205659	0.189226	0.172429	####	####	####
D	0.336	####	####	####	####	####	####	####	####	####	####	####
E	0.268	####	####	####	####	####	####	####	####	####	####	####
F	0.219	####	####	####	####	####	####	####	####	####	####	####
G	0.189	####	####	####	####	####	####	####	####	####	####	####
H	0.114	####	####	####	####	####	####	####	####	####	####	####
	standard sample
	con(pg/ml)		OD450
	2000		1.969
	1000		1.136
	500		0.685
	250		0.336
	125		0.268
	62.5		0.219
	31.2		0.189
	0		0.114

## Sheet: analysis data
			AVP
细胞	时间	OD450	Concentration (pg/mg)
Blank	0	0.310005	176.561
		0.313094	179.994
		0.284164	147.849
	6	0.337422	207.024
		0.253482	113.758
		0.229681	87.3121
	12	0.274154	136.727
		0.284056	147.729
		0.259687	120.652
	18	0.258608	119.453
		0.296686	161.762
		0.25951	120.456
	24	0.297832	163.036
		0.267192	128.991
		0.251865	111.961
NMO	0	0.31333	180.255
		0.289201	153.445
		0.222658	79.509
	6	0.305991	172.101
		0.259095	119.995
		0.295521	160.468
	12	0.214218	70.1306
		0.238807	97.4528
		0.265809	127.455
	18	0.205895	60.8838
		0.190075	43.3055
		0.176177	27.8635
	24	0.205659	60.621
		0.189226	42.3621
		0.172429	23.6991
