# Supplementary material for: The circadian rhythms regulated by Cx43-signaling in the pathogenesis of Neuromyelitis Optica
Source: Front Immunol. 2023 Jan 16;13:1021703. doi: 10.3389/fimmu.2022.1021703 (PMC9885795; doi:10.3389/fimmu.2022.1021703)
Supplement: Supplementary file 3 [file DataSheet_3.zip › Part 3/ELISA/Part 3-Elisa-Glu.xls]

## Sheet: general information
General Info
Run information
	Session name				SK
	Session creator				admin
	Run name				SK
	Run creator				admin
	Run started				2021-12-25 13:43:34+08:00
	Total warnings				0
	Total errors				0
Instrument parameters
	Instrument name				VarioskanFlash
	Instrument version				4.00.53
	Instrument serial number				3001-1355
	Actual instrument temperature				19.5 19.5 19.4
	Dispenser				1 2
	LumiSens module				0943-02
	LumiSens scaling factor				1.237
SW Parameters
	Run Software Version				SkanIt Software 2.4.3 RE for Varioskan Flash
	Current Software Version				SkanIt Software 2.4.3 RE for Varioskan Flash

## Sheet: Photometric1
Photometric1
Plate 1: 1
Sample	1	2	3	4	5	6	7	8	9	10	11	12
A	Un_0001 1/1	Un_0009 1/1	Un_0017 1/1	Un_0025 1/1	Un_0033 1/1	Un_0041 1/1	Un_0049 1/1	Un_0057 1/1	Un_0065 1/1	Un_0073 1/1	Un_0081 1/1	Un_0089 1/1
B	Un_0002 1/1	Un_0010 1/1	Un_0018 1/1	Un_0026 1/1	Un_0034 1/1	Un_0042 1/1	Un_0050 1/1	Un_0058 1/1	Un_0066 1/1	Un_0074 1/1	Un_0082 1/1	Un_0090 1/1
C	Un_0003 1/1	Un_0011 1/1	Un_0019 1/1	Un_0027 1/1	Un_0035 1/1	Un_0043 1/1	Un_0051 1/1	Un_0059 1/1	Un_0067 1/1	Un_0075 1/1	Un_0083 1/1	Un_0091 1/1
D	Un_0004 1/1	Un_0012 1/1	Un_0020 1/1	Un_0028 1/1	Un_0036 1/1	Un_0044 1/1	Un_0052 1/1	Un_0060 1/1	Un_0068 1/1	Un_0076 1/1	Un_0084 1/1	Un_0092 1/1
E	Un_0005 1/1	Un_0013 1/1	Un_0021 1/1	Un_0029 1/1	Un_0037 1/1	Un_0045 1/1	Un_0053 1/1	Un_0061 1/1	Un_0069 1/1	Un_0077 1/1	Un_0085 1/1	Un_0093 1/1
F	Un_0006 1/1	Un_0014 1/1	Un_0022 1/1	Un_0030 1/1	Un_0038 1/1	Un_0046 1/1	Un_0054 1/1	Un_0062 1/1	Un_0070 1/1	Un_0078 1/1	Un_0086 1/1	Un_0094 1/1
G	Un_0007 1/1	Un_0015 1/1	Un_0023 1/1	Un_0031 1/1	Un_0039 1/1	Un_0047 1/1	Un_0055 1/1	Un_0063 1/1	Un_0071 1/1	Un_0079 1/1	Un_0087 1/1	Un_0095 1/1
H	Un_0008 1/1	Un_0016 1/1	Un_0024 1/1	Un_0032 1/1	Un_0040 1/1	Un_0048 1/1	Un_0056 1/1	Un_0064 1/1	Un_0072 1/1	Un_0080 1/1	Un_0088 1/1	Un_0096 1/1
Value	1	2	3	4	5	6	7	8	9	10	11	12
A	0.505302	0.456828	0.568224	0.529189	0.489764	0.543713	0.530481	0.509348	0.532064	0.400733	0.570953	1.88635
B	0.533035	0.517509	0.459536	0.471674	0.50491	0.508488	0.572339	0.508598	0.532121	0.454859	0.460444	1.13424
C	0.449759	0.488293	0.361648	0.342035	0.314361	0.303653	0.314346	0.259781	####	####	####	0.63519
D	####	####	####	####	####	####	####	####	####	####	####	0.3311
E	####	####	####	####	####	####	####	####	####	####	####	0.27214
F	####	####	####	####	####	####	####	####	####	####	####	0.22515
G	####	####	####	####	####	####	####	####	####	####	####	0.19224
H	####	####	####	####	####	####	####	####	####	####	####	0.12408
	standard sample
	con(pg/ml)		OD450
	1000		1.88635
	500		1.13424
	250		0.63519
	125		0.3311
	62.5		0.27214
	31.2		0.22515
	15.6		0.19224
	0		0.12408
	0.505302	0.456828	0.568224	0.529189	0.489764	0.543713	0.530481	0.509348	0.532064	0.400733	0.570953
	0.533035	0.517509	0.459536	0.471674	0.50491	0.508488	0.572339	0.508598	0.532121	0.454859	0.460444
	0.449759	0.488293	0.361648	0.342035	0.314361	0.303653	0.314346	0.259781

## Sheet: analysis data
			Glu
细胞	时间	OD450	Concentration (pg/mg)
Blank	0	0.505302	191.557
		0.456828	164.627
		0.568224	226.513
	6	0.529189	204.827
		0.489764	182.924
		0.543713	212.896
	12	0.580481	233.323
		0.509348	193.804
		0.532064	206.424
	18	0.400733	133.463
		0.570953	228.029
		0.533035	206.964
	24	0.517509	198.338
		0.459536	166.131
		0.471674	172.874
NMO	0	0.50491	191.339
		0.508488	193.327
		0.572339	228.799
	6	0.508598	193.388
		0.532121	206.456
		0.454859	163.533
	12	0.460444	166.636
		0.449759	160.699
		0.488293	182.107
	18	0.361648	111.749
		0.342035	100.853
		0.314361	85.4782
	24	0.303653	79.5295
		0.314346	85.4701
		0.259781	55.1559
