# Supplementary material for: The circadian rhythms regulated by Cx43-signaling in the pathogenesis of Neuromyelitis Optica
Source: Front Immunol. 2023 Jan 16;13:1021703. doi: 10.3389/fimmu.2022.1021703 (PMC9885795; doi:10.3389/fimmu.2022.1021703)
Supplement: Supplementary file 3 [file DataSheet_3.zip › Part 3/ELISA/Part 3-Elisa-VIP.xls]

## Sheet: general information
General Info
Run information
	Session name				SK
	Session creator				admin
	Run name				SK
	Run creator				admin
	Run started				2021-12-27 11:25:54+08:00
	Total warnings				0
	Total errors				0
Instrument parameters
	Instrument name				VarioskanFlash
	Instrument version				4.00.53
	Instrument serial number				3001-1355
	Actual instrument temperature				19.5 19.5 19.4
	Dispenser				1 2
	LumiSens module				0943-02
	LumiSens scaling factor				1.237
SW Parameters
	Run Software Version				SkanIt Software 2.4.3 RE for Varioskan Flash
	Current Software Version				SkanIt Software 2.4.3 RE for Varioskan Flash

## Sheet: Photometric1
Photometric1
Plate 1: 1
Sample	1	2	3	4	5	6	7	8	9	10	11	12
A	Un_0001 1/1	Un_0009 1/1	Un_0017 1/1	Un_0025 1/1	Un_0033 1/1	Un_0041 1/1	Un_0049 1/1	Un_0057 1/1	Un_0065 1/1	Un_0073 1/1	Un_0081 1/1	Un_0089 1/1
B	Un_0002 1/1	Un_0010 1/1	Un_0018 1/1	Un_0026 1/1	Un_0034 1/1	Un_0042 1/1	Un_0050 1/1	Un_0058 1/1	Un_0066 1/1	Un_0074 1/1	Un_0082 1/1	Un_0090 1/1
C	Un_0003 1/1	Un_0011 1/1	Un_0019 1/1	Un_0027 1/1	Un_0035 1/1	Un_0043 1/1	Un_0051 1/1	Un_0059 1/1	Un_0067 1/1	Un_0075 1/1	Un_0083 1/1	Un_0091 1/1
D	Un_0004 1/1	Un_0012 1/1	Un_0020 1/1	Un_0028 1/1	Un_0036 1/1	Un_0044 1/1	Un_0052 1/1	Un_0060 1/1	Un_0068 1/1	Un_0076 1/1	Un_0084 1/1	Un_0092 1/1
E	Un_0005 1/1	Un_0013 1/1	Un_0021 1/1	Un_0029 1/1	Un_0037 1/1	Un_0045 1/1	Un_0053 1/1	Un_0061 1/1	Un_0069 1/1	Un_0077 1/1	Un_0085 1/1	Un_0093 1/1
F	Un_0006 1/1	Un_0014 1/1	Un_0022 1/1	Un_0030 1/1	Un_0038 1/1	Un_0046 1/1	Un_0054 1/1	Un_0062 1/1	Un_0070 1/1	Un_0078 1/1	Un_0086 1/1	Un_0094 1/1
G	Un_0007 1/1	Un_0015 1/1	Un_0023 1/1	Un_0031 1/1	Un_0039 1/1	Un_0047 1/1	Un_0055 1/1	Un_0063 1/1	Un_0071 1/1	Un_0079 1/1	Un_0087 1/1	Un_0095 1/1
H	Un_0008 1/1	Un_0016 1/1	Un_0024 1/1	Un_0032 1/1	Un_0040 1/1	Un_0048 1/1	Un_0056 1/1	Un_0064 1/1	Un_0072 1/1	Un_0080 1/1	Un_0088 1/1	Un_0096 1/1
Value	1	2	3	4	5	6	7	8	9	10	11	12
A	1.64367	0.371543	0.424495	0.362684	0.353797	0.342659	0.359954	0.356856	0.42274	0.371249	0.368437	0.334378
B	0.86092	0.363154	0.471493	0.399445	0.356186	0.388949	0.4148	0.449477	0.410974	0.416483	0.335325	0.282181
C	0.471544	0.242327	0.273808	0.154529	0.186912	0.146894	0.233031	0.150444	0.131773	####	####	####
D	0.309249	####	####	####	####	####	####	####	####	####	####	####
E	0.201488	####	####	####	####	####	####	####	####	####	####	####
F	0.115718	####	####	####	####	####	####	####	####	####	####	####
G	0.05828	####	####	####	####	####	####	####	####	####	####	####
H	0.030376	####	####	####	####	####	####	####	####	####	####	####
	standard sample
	con(pg/ml)		OD450
	500		1.64367
	250		0.86092
	125		0.471544
	62.5		0.309249
	31.26		0.201488
	16.75		0.115718
	8.37		0.05828
	0		0.030376

## Sheet: analysis data
			VIP
细胞	时间	OD450	Concentration (pg/mg)
Blank	0	0.371543	95.1107
		0.424495	112.192
		0.362684	92.2528
	6	0.353797	89.3861
		0.342659	85.7933
		0.359954	91.3724
	12	0.356856	90.3728
		0.42274	111.626
		0.371249	95.0158
	18	0.368437	94.1086
		0.334378	83.1219
		0.363154	92.4045
	24	0.471493	127.352
		0.399445	104.111
		0.356186	90.1568
NMO	0	0.388949	100.726
		0.4148	109.065
		0.449477	120.25
	6	0.410974	107.83
		0.416483	109.607
		0.335325	83.4274
	12	0.282181	66.2842
		0.242327	53.4281
		0.273808	63.5833
	18	0.154529	25.1062
		0.186912	35.5522
		0.146894	22.6431
	24	0.233031	50.4294
		0.150444	23.7882
		0.131773	17.7654
