# Supplementary material for: The circadian rhythms regulated by Cx43-signaling in the pathogenesis of Neuromyelitis Optica
Source: Front Immunol. 2023 Jan 16;13:1021703. doi: 10.3389/fimmu.2022.1021703 (PMC9885795; doi:10.3389/fimmu.2022.1021703)
Supplement: Supplementary file 3 [file DataSheet_3.zip › Part 3/Real-time PCR/Part 3-Real-time PCR.xls]

## Sheet: qPCR
			Ct						△ CT					△△ CT					2^(-△△ CT)					Normalized 2 - △ CT
			CLOCK	Bmal1	GAPDH				CLOCK	Bmal1				CLOCK	Bmal1				CLOCK	Bmal1				CLOCK	Bmal1
	细胞	时间	复孔1	复孔1	复孔1		细胞	时间	复孔1	复孔1		细胞	时间	复孔1	复孔1		细胞	时间	复孔1	复孔1		细胞	时间	复孔1	复孔1
	Blank	0	31.3839	30.483	20.5012		Blank	0	10.8828	9.98185		Blank	0	0	0		Blank	0	0.000529615	0.000988929		Blank	0	0.829807	0.938243
			31.1133	30.7637	20.9858				10.1275	9.7779				-0.755299	-0.203944				0.00089398	0.00113909				1.4007	1.08071
			31.628	30.5539	20.6364				10.9916	9.91748				0.108864	-0.0643647				0.000491121	0.00103405				0.769495	0.981049
		6	31.2177	30.5369	20.7056			6	10.5121	9.83134			6	-0.370688	-0.150503			6	0.000684776	0.00109767			6	1.07291	1.04141
			31.6934	30.5333	20.6565				11.0368	9.87678				0.154053	-0.105067				0.000475977	0.00106364				0.745765	1.00912
			31.4454	30.6528	20.6925				10.7529	9.96025				-0.129913	-0.0215912				0.000579519	0.00100384				0.907998	0.95239
		12	30.9945	30.463	20.7341			12	10.2603	9.72889			12	-0.622431	-0.252957			12	0.000815324	0.00117845			12	1.27746	1.11805
			31.3689	30.9937	20.8908				10.4781	10.1029				-0.404662	0.121046				0.000701093	0.000909341				1.09848	0.862734
			31.4541	30.3177	20.6186				10.8354	9.69906				-0.0473217	-0.282781				0.000547275	0.00120307				0.857476	1.14141
		18	31.2452	30.4897	20.6801			18	10.5651	9.80952			18	-0.317674	-0.172321			18	0.000660069	0.00111439			18	1.0342	1.05728
			31.096	30.7084	20.8543				10.2417	9.85406				-0.641049	-0.127782				0.000825915	0.00108052				1.29405	1.02514
			31.3379	30.6586	20.3646				10.9733	10.2941				0.0905228	0.312237				0.000497405	0.000796476				0.77934	0.755653
		24	31.5948	30.6668	20.8636			24	10.7312	9.80321			24	-0.151609	-0.178632			24	0.000588301	0.00111928			24	0.921756	1.06191
			31.1043	30.6031	20.5405				10.5638	10.0626				-0.318999	0.0807147				0.000660676	0.000935121				1.03515	0.887192
			31.196	30.5741	20.5489				10.6471	10.0252				-0.235697	0.0433263				0.000623609	0.000959672				0.977077	0.910485
	NMO	0	31.346	30.4066	20.5453		NMO	0	10.8007	9.86127		NMO	0	-0.0821024	-0.120577		NMO	0	0.000560629	0.00107513		NMO	0	0.8784	1.02003
			31.2569	30.6169	20.5605				10.6964	10.0565				-0.186355	0.0746266				0.000602641	0.000939075				0.944225	0.890944
			31.5125	30.6234	20.4528				11.0598	10.1707				0.177	0.188826				0.000468466	0.000867607				0.733998	0.823139
		6	31.4258	30.3864	20.6219			6	10.8038	9.7645			6	-0.0789598	-0.217349			6	0.000559409	0.00114972			6	0.876488	1.0908
			31.5066	30.573	20.5276				10.979	10.0454				0.0962264	0.0635792				0.000495442	0.000946294				0.776265	0.897792
			31.088	30.5728	20.5118				10.5762	10.061				-0.306535	0.079173				0.000654993	0.00093612				1.02625	0.888141
		12	31.5909	30.8806	20.5673			12	11.0235	10.3132			12	0.140764	0.331393			12	0.000480381	0.00078597			12	0.752667	0.745686
			31.7567	31.1418	20.5441				11.2126	10.5977				0.329817	0.615887				0.000421381	0.000645304				0.660225	0.61223
			31.5987	31.1397	20.4865				11.1122	10.6532				0.229428	0.671369				0.000451747	0.000620959				0.707803	0.589132
		18	32.3828	32.3051	20.5646			18	11.8181	11.7405			18	0.935365	1.75865			18	0.000276941	0.000292254			18	0.433914	0.277275
			32.5595	31.9666	20.6607				11.8988	11.3059				1.01607	1.32406				0.000261874	0.000394989				0.410308	0.374744
			32.3839	32.3772	20.5979				11.786	11.7793				0.903273	1.79748				0.00028317	0.000284492				0.443675	0.269911
		24	32.9066	32.6021	20.8221			24	12.0844	11.7799			24	1.20164	1.79809			24	0.000230266	0.000284371			24	0.360783	0.269796
			33.0306	32.7024	20.6311				12.3996	12.0714				1.51682	2.08952				0.000185077	0.000232358				0.289981	0.220449
			33.1518	32.9713	20.3015				12.8503	12.6698				1.96755	2.688				0.000135415	0.00015346				0.21217	0.145595
