# Supplementary material for: The circadian rhythms regulated by Cx43-signaling in the pathogenesis of Neuromyelitis Optica
Source: Front Immunol. 2023 Jan 16;13:1021703. doi: 10.3389/fimmu.2022.1021703 (PMC9885795; doi:10.3389/fimmu.2022.1021703)
Supplement: Supplementary file 3 [file DataSheet_3.zip › Part 3/Western Blot/Part 3-Western Blot.xls]

## Sheet: WB
			灰度值					比值				相对比值
			CX43	GAPDH				CX43				CX43
	细胞	时间	复孔1	复孔1		细胞	时间	复孔1		细胞	时间	复孔1
	Blank	0	1683.14	2435.39		Blank	0	0.691117		Blank	0	1.10112
			1626.07	2510.05				0.647824				1.03214
			1315.15	2417.5				0.544014				0.866745
		6	1646.45	2542.18			6	0.647651			6	1.03186
			1280.2	2488.4				0.514468				0.819671
			1680.31	2520.74				0.666593				1.06204
		12	1283.72	2573.66			12	0.498793			12	0.794698
			1453.82	2536.84				0.573083				0.91306
			1423.26	2369.63				0.600626				0.956941
		18	1482.07	2600.85			18	0.56984			18	0.907893
			1641.46	2502.21				0.656005				1.04517
			1436.92	2444.31				0.587863				0.936608
		24	1467.39	2551.61			24	0.575086			24	0.91625
			1614.07	2581.31				0.625291				0.996238
			1508.71	2597.25				0.580887				0.925492
	NMO	0	1536.23	2470.34		NMO	0	0.62187		NMO	0	0.990788
			1562.58	2564.09				0.609411				0.970938
			1565.27	2669.08				0.586443				0.934345
		6	1267.95	2399.22			6	0.528482			6	0.842
			1117.04	2473.6				0.451585				0.719483
			1254.48	2437.11				0.514741				0.820106
		12	1043.91	2559.58			12	0.407845			12	0.649795
			1004.27	2637.83				0.380718				0.606575
			1063.72	2536.73				0.419324				0.668085
		18	417.711	2498.03			18	0.167216			18	0.266415
			637.728	2544.75				0.250605				0.399274
			501.198	2407.04				0.208222				0.331748
		24	412.415	2528.14			24	0.16313			24	0.259905
			627.151	2473.64				0.253534				0.40394
			509.984	2475.12				0.206044				0.328278
